# Supplementary material for: Novel Hydroxyl-Functional Aliphatic CO2-Based Polycarbonates: Synthesis and Properties
Source: Int J Mol Sci. 2025 Oct 18;26(20):10151. doi: 10.3390/ijms262010151 (PMC12563446; doi:10.3390/ijms262010151)
Supplement: Supplementary file 1 [file ijms-26-10151-s001.zip]

Archive with 1 entries (1 files):
- ijms-3923610-supplementary.pdf
